# Supplementary material for: Anti-Inflammasome Effect of Impressic Acid on Diesel Exhaust Particulate Matter-Induced NLRP1 Inflammasome via the Keap1/p62/Nrf2-Signaling Pathway in Keratinocytes
Source: Antioxidants (Basel). 2025 May 19;14(5):610. doi: 10.3390/antiox14050610 (PMC12109400; doi:10.3390/antiox14050610)
Supplement: Supplementary file 1 [file antioxidants-14-00610-s001.zip]

Archive with 1 entries (1 files):
- antioxidants-3608288-supplementary.pptx
